# Supplementary material for: Hippo Pathway Dysregulation in Thymic Epithelial Tumors (TETs): Associations with Clinicopathological Features and Patients’ Prognosis
Source: Int J Mol Sci. 2025 Jun 20;26(13):5938. doi: 10.3390/ijms26135938 (PMC12250049; doi:10.3390/ijms26135938)
Supplement: Supplementary file 1 [file ijms-26-05938-s001.zip]

Archive with 2 entries (2 files):
- S1 Antibody Datasheets.pdf
- S2 Validation Protocols Antibodies IHC.pdf
